# Supplementary material for: Association Between Differential Heterogeneity of Antibiotics Consumption and Share of Resistant Pathogens and Its Implication for Antibiotic Stewardship in a German Hospital Intensive Care Unit
Source: Antibiotics (Basel). 2025 Dec 15;14(12):1266. doi: 10.3390/antibiotics14121266 (PMC12729597; doi:10.3390/antibiotics14121266)
Supplement: Supplementary file 1 [file antibiotics-14-01266-s001.zip]

Archive with 1 entries (1 files):
- antibiotics-3980679-supplementary.pdf
